# Supplementary material for: Comparative Chloroplast Genomes of Zosteraceae Species Provide Adaptive Evolution Insights Into Seagrass
Source: Front Plant Sci. 2021 Sep 23;12:741152. doi: 10.3389/fpls.2021.741152 (PMC8495015; doi:10.3389/fpls.2021.741152)
Supplement: Supplementary Figure 1 — Phylogenetic trees of 17 monocotyledonous species. [file Data_Sheet_1.zip]

Archive with 5 entries (5 files):
- Supplementary Figure S1.JPEG
- Supplementary Table S1.DOCX
- Supplementary Table S2.XLSX
- Supplementary Table S3.XLSX
- Supplementary Table S4.XLSX
