# Supplementary material for: Comparative Chloroplast Genomes of Zosteraceae Species Provide Adaptive Evolution Insights Into Seagrass
Source: Front Plant Sci. 2021 Sep 23;12:741152. doi: 10.3389/fpls.2021.741152 (PMC8495015; doi:10.3389/fpls.2021.741152)
Supplement: Supplementary Figure 1 — Phylogenetic trees of 17 monocotyledonous species. [file Data_Sheet_1.zip › Supplementary Table S2.XLSX]

## Sheet: Sheet2
Table S2. Selection pressure test results of shared protein-coding genes in seagrasses through a Branch model analysis.
Gene	Model compared	np	Lnl	LRT P-value	ω for branch
accD	M0	32	-4484.65		0.306
	M2	33	-4468.42	1.22E-08**	ω1=0.428; ω2=0.164
atpA	M0	34	-6607.06		0.111
	M2	35	-6602.14	0.0017**	ω1=0.144; ω2=0.0907
atpB	M0	34	-5471.97		0.0771
	M2	35	-5462.25	1.04E-05**	ω1=0.122; ω2=0.0532
atpE	M0	34	-1784.04		0.237
	M2	35	-1783.23	0.203	ω1=0.29; ω2=0.206
atpF	M0	34	-2666.08		0.296
	M2	35	-2662.67	0.00901**	ω1=0.407; ω2=0.231
atpH	M0	34	-767.81		0.00883
	M2	35	-767.44	0.389	ω1=0.0152; ω2=0.0062
atpI	M0	34	-2672.45		0.0842
	M2	35	-2669.77	0.0206*	ω1=0.125; ω2=0.0664
ccsA	M0	34	-5729.38		0.256
	M2	35	-5728.53	0.192	ω1=0.287; ω2=0.238
cemA	M0	32	-2999.26		0.298
	M2	33	-2995.13	0.00405**	ω1=0.208; ω2=0.375
clpP	M0	34	-3580.83		0.313
	M2	35	-3577.58	0.0108*	ω1=0.384; ω2=0.245
matK	M0	34	-9866.46		0.321
	M2	35	-9866.09	0.389	ω1=0.304; ω2=0.333
petA	M0	34	-4001.83		0.142
	M2	35	-4001.83	1	ω1=0.143; ω2=0.142
petB	M0	34	-2155.81		0.0372
	M2	35	-2153.77	0.0434*	ω1=0.056; ω2=0.0262
petD	M0	34	-1744.39		0.0437
	M2	35	-1743.93	0.337	ω1=0.0528; ω2=0.0362
petG	M0	34	-289.4		0.0408
	M2	35	-287.2	0.0359*	ω1=0.235; ω2=0.0151
psaA	M0	34	-7436.38		0.0488
	M2	35	-7434.29	0.0409*	ω1=0.0627; ω2=0.0417
psaB	M0	34	-7242.97		0.0364
	M2	35	-7242.25	0.23	ω1=0.0431; ω2=0.0333
psaC	M0	34	-893.03		0.0455
	M2	35	-890.42	0.0223*	ω1=0.0825; ω2=0.0266
psaI	M0	34	-390.95		0.356
	M2	35	-390.51	0.348	ω1=0.478; ω2=0.28
psaJ	M0	34	-495.94		0.147
	M2	35	-494.84	0.138	ω1=0.223; ω2=0.099
psbA	M0	34	-3095		0.0141
	M2	35	-3094.1	0.179	ω1=0.0199; ω2=0.0103
psbB	M0	34	-5682.75		0.0509
	M2	35	-5680.95	0.0578	ω1=0.0637; ω2=0.0432
psbC	M0	34	-4569		0.0345
	M2	35	-4568.42	0.281	ω1=0.0423; ω2=0.0308
psbD	M0	34	-3451.62		0.032
	M2	35	-3449.24	0.0291*	ω1=0.0494; ω2=0.0235
psbF	M0	34	-293.19		0.109
	M2	35	-292.97	0.507	ω1=0.161; ω2=0.0876
psbH	M0	34	-1033.31		0.196
	M2	35	-1033.05	0.471	ω1=0.225; ω2=0.176
psbI	M0	34	-376.1		0.0272
	M2	35	-375.91	0.538	ω1=0.0405; ω2=0.0206
psbJ	M0	34	-404.6		0.19
	M2	35	-403.48	0.134	ω1=0.332; ω2=0.133
psbK	M0	34	-711.78		0.318
	M2	35	-710.82	0.166	ω1=0.22; ω2=0.393
psbN	M0	34	-427.49		0.0923
	M2	35	-427.68	0.537	ω1=0.0815; ω2=0.0996
psbL	M0	32	-256.01	0.806	0.02666
	M2	33	-255.98		ω1=0.0227; ω2=0.0321
psbT	M0	34	-298.42		0.00761
	M2	35	-296.29	0.039*	ω1=0.0001; ω2=0.015
rbcL	M0	34	-5837.26		0.0687
	M2	35	-5837.16	0.655	ω1=0.0725; ω2=0.0667
rpl2	M0	34	-2151.43		0.28
	M2	35	-2142.94	0.0000378**	ω1=0.524; ω2=0.156
rpl14	M0	34	-1526.93		0.149
	M2	35	-1525.09	0.055	ω1=0.207; ω2=0.115
rpl16	M0	34	-1985.26		0.19
	M2	35	-1981.28	0.00478**	ω1=0.288; ω2=0.139
rpl20	M0	34	-1972.24		0.317
	M2	35	-1971.74	0.317	ω1=0.367; ω2=0.284
rpl22	M0	34	-921.28		0.318
	M2	35	-919.15	0.039*	ω1=0.482; ω2=0.233
rpl23	M0	34	-816.7		0.519
	M2	35	-815.45	0.114	ω1=0.785; ω2=0.363
rpl33	M0	34	-1070.38		0.205
	M2	35	-1070.02	0.396	ω1=0.241; ω2=0.182
rpoA	M0	34	-4937.92		0.265
	M2	35	-4937.62	0.438	ω1=0.288; ω2=0.254
rpoB	M0	34	-14131		0.193
	M2	35	-14118.2	0.000000433**	ω1=0.257; ω2=0.158
rpoC1	M0	34	-9682.71		0.229
	M2	35	-9648.04	8.29E-17**	ω1=0.396; ω2=0.154
rpoC2	M0	34	-21109.8		0.288
	M2	35	-21094.7	3.88E-08**	ω1=0.375; ω2=0.246
rps3	M0	34	-3306.42		0.247
	M2	35	-3304	0.0278*	ω1=0.32; ω2=0.208
rps4	M0	34	-2747.01		0.237
	M2	35	-2740.63	0.000354**	ω1=0.375; ω2=0.172
rps7	M0	34	-1494.56		0.637
	M2	35	-1493.49	0.143	ω1=0.812; ω2=0.469
rps8	M0	34	-2022.21		0.177
	M2	35	-2022.04	0.56	ω1=0.162; ω2=0.188
rps11	M0	34	-1999.06		0.161
	M2	35	-1995.43	0.00705**	ω1=0.231; ω2=0.119
rps14	M0	34	-1372.61		0.261
	M2	35	-1371.92	0.24	ω1=0.318; ω2=0.225
rps15	M0	34	-1318.91		0.253
	M2	35	-1317.18	0.0628	ω1=0.181; ω2=0.321
rps18	M0	34	-1820.79		0.284
	M2	35	-1819.04	0.0613	ω1=0.37; ω2=0.223
ycf2	M0	32	-18097.6		1.11
	M2	33	-18091.2	0.000347**	ω1=1.26; ω2=0.832
ycf3	M0	34	-1643.72		0.104
	M2	35	-1642.54	0.124	ω1=0.141; ω2=0.0842
ycf4	M0	34	-2498.75		0.195
	M2	35	-2498.37	0.383	ω1=0.22; ω2=0.181
