# Supplementary material for: Comparative Chloroplast Genomes of Zosteraceae Species Provide Adaptive Evolution Insights Into Seagrass
Source: Front Plant Sci. 2021 Sep 23;12:741152. doi: 10.3389/fpls.2021.741152 (PMC8495015; doi:10.3389/fpls.2021.741152)
Supplement: Supplementary Figure 1 — Phylogenetic trees of 17 monocotyledonous species. [file Data_Sheet_1.zip › Supplementary Table S3.XLSX]

## Sheet: Sheet1
	Table S3. Selection pressure test results of shared protein-coding genes in seagrasses through a branch-site model analysis.
	Gene	Models	np	LnL	LRT P-values	Positive
	accD	Model A null	34	-4386.07	1	NA
		Model A	35	-4386.07
	atpA	Model A null	36	-6459.69	1	NA
		Model A	37	-6459.69
	atpB	Model A null	36	-5395.32	1	NA
		Model A	37	-5395.32
	atpE	Model A null	36	-1758.09	1	NA
		Model A	37	-1758.09
	atpF	Model A null	36	-2620.37	1	NA
		Model A	37	-2620.37
	atpH	Model A null	36	-767.81	1	NA
		Model A	37	-767.81
	atpI	Model A null	36	-2619.41	1	NA
		Model A	37	-2619.41
	ccsA	Model A null	36	-5560.95	0.022*	97K 0.687	152F 0.526	213K 0.876	264Y 0.670	283I 0.587
		Model A	37	-5558.34
	cemA	Model A null	34	-2973	1
		Model A	35	-2973
	clpP	Model A null	36	-3511.21	1	NA
		Model A	37	-3511.21
	matK	Model A null	36	-9746.7	1
		Model A	37	-9746.7
	petA	Model A null	36	-3934.61	1
		Model A	37	-3934.61
	petB	Model A null	36	-2108.5	0.396	196S 0.602
		Model A	37	-2108.14
	petD	Model A null	36	-1709.01	1	NA
		Model A	37	-1709.01
	petG	Model A null	36	-288.01	1	NA
		Model A	37	-288.01
	psaA	Model A null	36	-7366.71	1	NA
		Model A	37	-7366.71
	psaB	Model A null	36	-7190.45	1	NA
		Model A	37	-7190.45
	psaC	Model A null	36	-879.11	1	NA
		Model A	37	-879.11
	psaI	Model A null	36	-379.85	1	NA
		Model A	37	-379.85
	psaJ	Model A null	36	-486.05	1	NA
		Model A	37	-486.05
	psbA	Model A null	36	-3078.97	1	NA
		Model A	37	-3078.97
	psbB	Model A null	36	-5599.13	1	NA
		Model A	37	-5599.13
	psbC	Model A null	36	-4506.66	1	NA
		Model A	37	-4506.66
	psbD	Model A null	36	-3385.46	1	NA
		Model A	37	-3385.46
	psbF	Model A null	36	-285.44	1	NA
		Model A	37	-285.44
	psbH	Model A null	36	-987.12	1	NA
		Model A	37	-987.12
	psbI	Model A null	36	-374.78	1	NA
		Model A	37	-374.78
	psbJ	Model A null	36	-388.98	1	NA
		Model A	37	-388.98
	psbK	Model A null	36	-707.36	1	NA
		Model A	37	-707.36
	psbL	Model A null	34	-256.01	1	NA
		Model A	35	-256.01
	psbN	Model A null	36	-421.22	1	NA
		Model A	37	-421.22
	psbT	Model A null	36	-296.97	1	NA
		Model A	37	-296.97
	rbcL	Model A null	36	-5727.26	1	NA
		Model A	37	-5727.26
	rpl2	Model A null	36	-2132.87	0.143	228T 0.841
		Model A	37	-2131.8
	rpl14	Model A null	36	-1504.49	1	NA
		Model A	37	-1504.49
	rpl16	Model A null	36	-1908.16	1	NA
		Model A	37	-1908.16
	rpl20	Model A null	36	-1932.53	1	NA
		Model A	37	-1932.53
	rpl22	Model A null	36	-912.97	1	NA
		Model A	37	-912.97
	rpl23	Model A null	36	-809.95	1	NA
		Model A	37	-809.95
	rpl33	Model A null	36	-1052.21	1	NA
		Model A	37	-1052.21
	rpoA	Model A null	36	-4851.67	1	NA
		Model A	37	-4851.67
	rpoB	Model A null	36	-13996.2	1	NA
		Model A	37	-13996.2
	rpoC1	Model A null	36	-9503.9	1	NA
		Model A	37	-9503.9
	rpoC2	Model A null	36	-20803.8	1	NA
		Model A	37	-20803.8
	rps3	Model A null	36	-3253.01	1	NA
		Model A	37	-3253.01
	rps4	Model A null	36	-2681.6	1	NA
		Model A	37	-2681.6
	rps7	Model A null	36	-1473.56	1	NA
		Model A	37	-1473.56
	rps8	Model A null	36	-1987.51	1	NA
		Model A	37	-1987.51
	rps11	Model A null	36	-1987.38	1	NA
		Model A	37	-1987.38
	rps14	Model A null	36	-1351.87	1	NA
		Model A	37	-1351.87
	rps15	Model A null	36	-1303.56	1	NA
		Model A	37	-1303.56
	rps18	Model A null	36	-1772.28	1	NA
		Model A	37	-1772.28
	ycf2	Model A null	34	-18011.8	1	NA
		Model A	35	-18011.8
	ycf3	Model A null	36	-1622.04	1	NA
		Model A	37	-1622.04
	ycf4	Model A null	36	-2470.59	1	NA
		Model A	37	-2470.59
