# Supplementary material for: Comparative Chloroplast Genomes of Zosteraceae Species Provide Adaptive Evolution Insights Into Seagrass
Source: Front Plant Sci. 2021 Sep 23;12:741152. doi: 10.3389/fpls.2021.741152 (PMC8495015; doi:10.3389/fpls.2021.741152)
Supplement: Supplementary Figure 1 — Phylogenetic trees of 17 monocotyledonous species. [file Data_Sheet_1.zip › Supplementary Table S4.XLSX]

## Sheet: Sheet1
Table S4. Protein-coding gene losses in eight seagrass species.
Species name	Lacking gene
Zostera nigricaulis	rps19
Zostera japonica	rps19
Zostera marina	rps16, psbM, petN, petL, rps12, rps19, rpl32
Phyllospadix iwatensis	NA
Thalassia hemprichii	ndhC, ndhF, ndhD, ndhG, psbE
Enhalus acoroides	ndhJ, ndhC, rpl36, ndhB, ndhF, ndhD, ndhE, ndhG, ndhL, ndhA, ndhH
Halophila beccarii	ndhJ, ndhK, ndhC, ndhB, ndhD, ndhE, ndhI, ndhA, ndhH
Ruppia brevipedunculata	NA
